# Supplementary material for: Peg-in-Hole Assembly Based on Two-phase Scheme and F/T Sensor for Dual-arm Robot
Source: Sensors (Basel). 2017 Sep 1;17(9):2004. doi: 10.3390/s17092004 (PMC5620578; doi:10.3390/s17092004)
Supplement: Supplementary file 1 [file sensors-17-02004-s001.zip]

Archive with 1 entries (1 files):
- sensors-212785-supplementary.avi
